# Supplementary material for: Fluorescent Silver Nanoclusters Associated with Double-Stranded Poly(dGdC) DNA
Source: Nanomaterials (Basel). 2025 Mar 5;15(5):397. doi: 10.3390/nano15050397 (PMC11902164; doi:10.3390/nano15050397)
Supplement: Supplementary file 1 [file nanomaterials-15-00397-s001.zip]

Archive with 1 entries (1 files):
- nanomaterials-3507470-supplementary.pdf
